# Supplementary material for: Isolation, Characterization and Pharmacological Investigations of a New Phenolic Compound along with Four Others Firstly Reported Phytochemicals from Glycosmis cyanocarpa (Blume) Spreng
Source: Molecules. 2022 Sep 14;27(18):5972. doi: 10.3390/molecules27185972 (PMC9503977; doi:10.3390/molecules27185972)
Supplement: Supplementary file 1 [file molecules-27-05972-s001.zip]

Archive with 1 entries (1 files):
- molecules-1909037-supplementary.pdf
